# Supplementary material for: Oxalis erythrorhiza Gillies ex Hooker et Arnott (Oxalidaceae): Chemical Analysis, Biological In Vitro and In Vivo Properties and Behavioral Effects
Source: Antioxidants (Basel). 2024 Dec 7;13(12):1494. doi: 10.3390/antiox13121494 (PMC11673872; doi:10.3390/antiox13121494)
Supplement: Supplementary file 1 [file antioxidants-13-01494-s001.zip]

Archive with 1 entries (1 files):
- antioxidants-3300767-supplementary.pdf
